# Supplementary material for: Isolation, Genomic Characterization and Evolution of Six Porcine Rotavirus A Strains in a Pig Farming Group
Source: Vet Sci. 2024 Sep 14;11(9):436. doi: 10.3390/vetsci11090436 (PMC11435977; doi:10.3390/vetsci11090436)
Supplement: Supplementary file 1 [file vetsci-11-00436-s001.zip]

Archive with 6 entries (4 files):
- vetsci-3197019-supplementary/
- vetsci-3197019-supplementary/supplementary files/
- vetsci-3197019-supplementary/supplementary files/Supplementary Figure S1.pptx
- vetsci-3197019-supplementary/supplementary files/Supplementary Table S1.pdf
- vetsci-3197019-supplementary/supplementary files/Supplementary Table S2.pdf
- vetsci-3197019-supplementary/supplementary files/Supplementary Tables S3--S13.pdf
